# Supplementary material for: Phrasal Learning Is a Horse Apiece: No Recognition Memory Advantages for Idioms in L1 and L2 Adult Learners
Source: Front Psychol. 2021 Apr 15;12:591364. doi: 10.3389/fpsyg.2021.591364 (PMC8081890; doi:10.3389/fpsyg.2021.591364)
Supplement: Supplementary file 1 [file Table_1.XLSX]

## Sheet: Sheet1
Phrasal Information						Norming
Item	Phrase Type	Word Type	Target Phrase	Target Word	Paraphrase	Imageability	Transparency
1a	figurative	unfamiliar	hide in the back of the caboose	caboose	to be nervous of taking action	-	-
1b	literal	unfamiliar	hide in the back of the caboose	caboose	to take cover in the back of the final train car	-	-
1c	figurative	familiar	hide in the back of the bedroom	bedroom	to be nervous of taking action	5.25	4.25
1d	literal	familiar	hide in the back of the bedroom	bedroom	to take cover in the back of the bedroom	5.25	4.25
2a	figurative	unfamiliar	set up a new easel	easel	to make a big change in one's life	-	-
2b	literal	unfamiliar	set up a new easel	easel	to put together a new stand for painting	-	-
2c	figurative	familiar	set up a new desk	desk	to make a big change in one's life	5.4	4.75
2d	literal	familiar	set up a new desk	desk	to put together a desk for working	5.4	4.75
3a	figurative	unfamiliar	the morning bugle sounded	bugle	a return from the distraction of daydreaming	-	-
3b	literal	unfamiliar	the morning bugle sounded	bugle	the musical horn played early in the day	-	-
3c	figurative	familiar	the morning bell sounded	bell	a return from the distraction of daydreaming	4.8	3.85
3d	literal	familiar	the morning bell sounded	bell	the church bell rang early in the day	4.8	3.85
4a	figurative	unfamiliar	climb the tall blue trellis	trellis	to attempt an impossible task for the last time	-	-
4b	literal	unfamiliar	climb the tall blue trellis	trellis	to go up the blue frame used for a climbing plant	-	-
4c	figurative	familiar	climb the tall blue ladder	ladder	to attempt an impossible task for the last time	5	2.15
4d	literal	familiar	climb the tall blue ladder	ladder	to go up the blue equipment used for reaching high places	5	2.15
5a	figurative	unfamiliar	the little black coot near the road	coot	a very clever person that surprises people	-	-
5b	literal	unfamiliar	the little black coot near the road	coot	the small black aquatic bird close to the road	-	-
5c	figurative	familiar	the little black duck near the road	duck	a very clever person that surprises people	5.35	1.8
5d	literal	familiar	the little black duck near the road	duck	the small black aquatic bird close to the road	5.35	1.8
6a	figurative	unfamiliar	drive the long scow	scow	to get in the way of something or someone	-	-
6b	literal	unfamiliar	drive the long scow	scow	to drive the long vehicle	-	-
6c	figurative	familiar	drive the long truck	truck	to get in the way of something or someone	4.6	3.6
6d	literal	familiar	drive the long truck	truck	to drive the long vehicle	4.6	3.6
7a	figurative	unfamiliar	take it away from the shoat	shoat	to react harshly to something negative someone has done	-	-
7b	literal	unfamiliar	take it away from the shoat	shoat	to remove something from the young pig's grasp	-	-
7c	figurative	familiar	take it away from the puppy	puppy	to react harshly to something negative someone has done	5.4	2.6
7d	literal	familiar	take it away from the puppy	puppy	to remove something from the young dog's grasp	5.4	2.6
8a	figurative	unfamiliar	extra kibble in the kitchen	kibble	the best is yet to come	-	-
8b	literal	unfamiliar	extra kibble in the kitchen	kibble	the leftover dog food in the kitchen	-	-
8c	figurative	familiar	extra lentils in the kitchen	lentils	the best is yet to come	4.8	1.6
8d	literal	familiar	extra lentils in the kitchen	lentils	the leftover lentils in the kitchen	4.8	1.6
9a	figurative	unfamiliar	fresh tubers in the mix	tubers	too many unnecessary details (i.e. when telling a story)	-	-
9b	literal	unfamiliar	fresh tubers in the mix	tubers	the fresh root vegetable in the mixture	-	-
9c	figurative	familiar	fresh berries in the mix	berries	too many unnecessary details (i.e. when telling a story)	5.35	2.1
9d	literal	familiar	fresh berries in the mix	berries	the fresh fruits in the mixture	5.35	2.1
10a	figurative	unfamiliar	the lost pinion	pinion	another person's unneccessary effort	-	-
10b	literal	unfamiliar	the lost pinion	pinion	the missing bicycle gear	-	-
10c	figurative	familiar	the lost coin	coin	another person's unneccessary effort	3	1.25
10d	literal	familiar	the lost coin	coin	the missing money	3	1.25
11a	figurative	unfamiliar	the dirty smock on the floor	smock	something everyone is talking about (gossip)	-	-
11b	literal	unfamiliar	the dirty smock on the floor	smock	the unwashed clothing cover lying on the ground	-	-
11c	figurative	familiar	the dirty scarf on the floor	scarf	something everyone is talking about (gossip)	5.6	2.5
11d	literal	familiar	the dirty scarf on the floor	scarf	the unwashed piece of clothing lying on the ground	5.6	2.5
12a	figurative	unfamiliar	take one away from the shoal	shoal	to openly disagree with a popular opinion	-	-
12b	literal	unfamiliar	take one away from the shoal	shoal	to remove an individual from the group of fish	-	-
12c	figurative	familiar	take one away from the crowd	crowd	to openly disagree with a popular opinion	2.9	4.1
12d	literal	familiar	take one away from the crowd	crowd	to remove an individual from the larger group	2.9	4.1
13a	figurative	unfamiliar	the cleats are worn out	cleats	some ideas are not worth following	-	-
13b	literal	unfamiliar	the cleats are worn out	cleats	the sport shoes are not new	-	-
13c	figurative	familiar	the boots are worn out	boots	some ideas are not worth following	5.95	2.85
13d	literal	familiar	the boots are worn out	boots	the winter shoes are not new	5.95	2.85
14a	figurative	unfamiliar	an old gazebo made of wood	gazebo	something which is not up to the current standards	-	-
14b	literal	unfamiliar	an old gazebo made of wood	gazebo	an old freestanding structure built from wood	-	-
14c	figurative	familiar	an old playground made of wood	playground	something which is not up to the current standards	5.05	4.35
14d	literal	familiar	an old playground made of wood	playground	an old park for children built from wood	5.05	4.35
15a	figurative	unfamiliar	another bangle in the collection	bangle	someone who finds himself very attractive	-	-
15b	literal	unfamiliar	another bangle in the collection	bangle	an additional bracelet to add to the others	-	-
15c	figurative	familiar	another watch in the collection	watch	someone who finds himself very attractive	5.25	1.7
15d	literal	familiar	another watch in the collection	watch	an additional wristwatch to add to the others	5.25	1.7
16a	figurative	unfamiliar	the neatly folded lapel	lapel	a high standard of work that serves as an example to others	-	-
16b	literal	unfamiliar	the neatly folded lapel	lapel	a carefully folded and pressed jacket collar	-	-
16c	figurative	familiar	the neatly folded sweater	sweater	a high standard of work that serves as an example to others	5.6	4.25
16d	literal	familiar	the neatly folded sweater	sweater	a carefully folded and pressed warm top	5.6	4.25
17a	figurative	unfamiliar	under the oversized awning	awning	getting better and becoming more successful	-	-
17b	literal	unfamiliar	under the oversized awning	awning	beneath the very large sun protection	-	-
17c	figurative	familiar	under the oversized umbrella	umbrella	getting better and becoming more successful	5.9	1.9
17d	literal	familiar	under the oversized umbrella	umbrella	beneath the very large rain protection	5.9	1.9
18a	figurative	unfamiliar	wheel over the large gurney	gurney	to learn about an unpleasant truth	-	-
18b	literal	unfamiliar	wheel over the large gurney	gurney	to roll the large wagon somewhere	-	-
18c	figurative	familiar	wheel over the large suitcase	suitcase	to learn about an unpleasant truth	4.65	1.5
18d	literal	familiar	wheel over the large suitcase	suitcase	to roll the large luggage somewhere	4.65	1.5
19a	figurative	unfamiliar	the barrette that went missing	barrette	a difficult or unpleasant example of something	-	-
19b	literal	unfamiliar	the barrette that went missing	barrette	to find the lost hair clip	-	-
19c	figurative	familiar	the glasses that went missing	glasses	a difficult or unpleasant example of something	4.25	2.1
19d	literal	familiar	the glasses that went missing	glasses	to find the lost piece of eyewear	4.25	2.1
20a	figurative	unfamiliar	on the other side of the wide moat	moat	the result following a heartbreak	-	-
20b	literal	unfamiliar	on the other side of the wide moat	moat	on the opposite side of the canal	-	-
20c	figurative	familiar	on the other side of the wide bridge	bridge	the result following a heartbreak	5.3	2.65
20d	literal	familiar	on the other side of the wide bridge	bridge	on the opposite end of the overpass	5.3	2.65
21a	figurative	unfamiliar	one's golden tassel	tassel	something less powerful than it appears	-	-
21b	literal	unfamiliar	one's golden tassel	tassel	a bundle of golden hanging threads	-	-
21c	figurative	familiar	one's golden necklace	necklace	something less powerful than it appears	5.7	1.55
21d	literal	familiar	one's golden necklace	necklace	a golden piece of hanging jewelry	5.7	1.55
22a	figurative	unfamiliar	don't forget the fancy garter	garter	do what you can to get your life on track	-	-
22b	literal	unfamiliar	don't forget the fancy garter	garter	remember the nice silk undergarment	-	-
22c	figurative	familiar	don't forget the fancy belt	belt	do what you can to get your life on track	3.85	1.5
22d	literal	familiar	don't forget the fancy belt	belt	remember the nice leather waistband	3.85	1.5
23a	figurative	unfamiliar	don't catch the perch	perch	beware of asking about something	-	-
23b	literal	unfamiliar	don't catch the perch	perch	do not hook this specific type of fish	-	-
23c	figurative	familiar	don't catch the salmon	salmon	beware of asking about something	3.9	1.4
23d	literal	familiar	don't catch the salmon	salmon	do not hook this specific type of fish	3.9	1.4
24a	figurative	unfamiliar	decorate the place with tinsel	tinsel	to cover up one's mistakes	-	-
24b	literal	unfamiliar	decorate the place with tinsel	tinsel	to make a room look nice with shiny material	-	-
24c	figurative	familiar	decorate the place with candles	candles	to cover up one's mistakes	5.7	2.8
24d	literal	familiar	decorate the place with candles	candles	to make a room look nice with candles	5.7	2.8
25a	figurative	unfamiliar	your grandmother's doily	doily	a useless activity that no one wants to do	-	-
25b	literal	unfamiliar	your grandmother's doily	doily	a grandmother's small decorative cloth	-	-
25c	figurative	familiar	your grandmother's blanket	blanket	a useless activity that no one wants to do	5.25	1.5
25d	literal	familiar	your grandmother's blanket	blanket	a grandmother's warm decorative cover	5.25	1.5
26a	figurative	unfamiliar	repair the wooden banister	banister	to do something unexpectedly nice	-	-
26b	literal	unfamiliar	repair the wooden banister	banister	to restore the handrail of the staircase made of wood	-	-
26c	figurative	familiar	repair the wooden table	table	to do something unexpectedly nice	4.9	2.45
26d	literal	familiar	repair the wooden table	table	to restore the rectangular table made of wood	4.9	2.45
27a	figurative	unfamiliar	the putty on the wall	putty	a truth one can no longer ignore	-	-
27b	literal	unfamiliar	the putty on the wall	putty	the soft paste located on the wall	-	-
27c	figurative	familiar	the glue on the wall	glue	a truth one can no longer ignore	4.5	2.75
27d	literal	familiar	the glue on the wall	glue	the sticky paste located on the wall	4.5	2.75
28a	figurative	unfamiliar	the damaged bassoon	bassoon	one's personal and secret wish	-	-
28b	literal	unfamiliar	the damaged bassoon	bassoon	a broken woodwind instrument	-	-
28c	figurative	familiar	the damaged drum	drum	one's personal and secret wish	5	1.4
28d	literal	familiar	the damaged drum	drum	a broken percussion instrument	5	1.4
29a	figurative	unfamiliar	how the gavel hits the counter	gavel	an unfortunate and uncomfortable situation	-	-
29b	literal	unfamiliar	how the gavel hits the counter	gavel	how the wooden hammer strikes the work table	-	-
29c	figurative	familiar	how the knife hits the counter	knife	an unfortunate and uncomfortable situation	5.2	2.4
29d	literal	familiar	how the knife hits the counter	knife	how the metal blade strikes the work table	5.2	2.4
30a	figurative	unfamiliar	a sash to match the look	sash	the standards of behavior followed by most people	-	-
30b	literal	unfamiliar	a sash to match the look	sash	a strip of satin cloth that goes with an outfit	-	-
30c	figurative	familiar	a glove to match the look	glove	the standards of behavior followed by most people	4.8	2.6
30d	literal	familiar	a glove to match the look	glove	a hand covering that goes with an outfit	4.8	2.6
